# Supplementary material for: Use Treadmills with Caution: Walking Energy Expenditure and Metabolic Cost Are Elevated Compared to Overground Across Multiple Speeds in Healthy Young Adults
Source: J Funct Morphol Kinesiol. 2026 May 29;11(2):220. doi: 10.3390/jfmk11020220 (PMC13302541; doi:10.3390/jfmk11020220)
Supplement: Supplementary file 1 [file jfmk-11-00220-s001.zip]

Archive with 1 entries (1 files):
- jfmk-4308854-supplementary.pdf
